# Supplementary material for: Changes in the epidemiological characteristics of human brucellosis in Shaanxi Province from 2008 to 2020
Source: Sci Rep. 2021 Aug 30;11:17367. doi: 10.1038/s41598-021-96774-x (PMC8405659; doi:10.1038/s41598-021-96774-x)
Supplement: Supplementary file 2 — Supplementary Table S1. [file 41598_2021_96774_MOESM2_ESM.xlsx]

## Sheet: Sheet1
Table S1 477 Brucella melitnesis strains for MST analysis
Key	ST	gap	aroA	glk	dnaK	gyrB	trpE	cobQ	omp25	int-hyp	Species/Biovar	Isolatedin
CNBruce001	3	6	1	2	2	1	3	1	1	1	B. melitensis bv. 3	Qinghai
CNBruce002	3	6	1	2	2	1	3	1	1	1	B. melitensis bv. 3	Qinghai
CNBruce003	4	2	1	2	2	2	3	1	1	1	B. melitensis bv. 3	Guangdong
CNBruce004	4	2	1	2	2	2	3	1	1	1	B. melitensis bv. 3	Guangdong
CNBruce005	4	2	1	2	2	2	3	1	1	1	B. melitensis bv. 3	Guangxi
CNBruce006	4	2	1	2	2	2	3	1	1	1	B. melitensis bv. 1	Inner Mogolia
CNBruce007	4	2	1	2	2	2	3	1	1	1	B. melitensis bv. 1	Inner Mogolia
CNBruce008	4	2	1	2	2	2	3	1	1	1	B. melitensis bv. 1	Inner Mogolia
CNBruce009	4	2	1	2	2	2	3	1	1	1	B. melitensis bv. 1	Inner Mogolia
CNBruce010	4	2	1	2	2	2	3	1	1	1	B. melitensis bv. 1	Inner Mogolia
CNBruce011	4	2	1	2	2	2	3	1	1	1	B. melitensis bv. 1	Inner Mogolia
CNBruce012	4	2	1	2	2	2	3	1	1	1	B. melitensis bv. 1	Inner Mogolia
CNBruce013	4	2	1	2	2	2	3	1	1	1	B. melitensis bv. 1	Inner Mogolia
CNBruce014	4	2	1	2	2	2	3	1	1	1	B. melitensis bv. 1	Inner Mogolia
CNBruce015	4	2	1	2	2	2	3	1	1	1	B. melitensis bv. 1	Inner Mogolia
CNBruce016	4	2	1	2	2	2	3	1	1	1	B. melitensis bv. 1	Inner Mogolia
CNBruce017	4	2	1	2	2	2	3	1	1	1	B. melitensis bv. 1	Inner Mogolia
CNBruce018	4	2	1	2	2	2	3	1	1	1	B. melitensis bv. 2	Inner Mogolia
CNBruce019	4	2	1	2	2	2	3	1	1	1	B. melitensis bv. 2	Inner Mogolia
CNBruce020	4	2	1	2	2	2	3	1	1	1	B. melitensis bv. 2	Inner Mogolia
CNBruce021	4	2	1	2	2	2	3	1	1	1	B. melitensis bv. 2	Inner Mogolia
CNBruce022	4	2	1	2	2	2	3	1	1	1	B. melitensis bv. 3	Inner Mogolia
CNBruce023	4	2	1	2	2	2	3	1	1	1	B. melitensis bv. 3	Inner Mogolia
CNBruce024	4	2	1	2	2	2	3	1	1	1	B. melitensis bv. 3	Inner Mogolia
CNBruce025	4	2	1	2	2	2	3	1	1	1	B. melitensis bv. 3	Inner Mogolia
CNBruce026	4	2	1	2	2	2	3	1	1	1	B. melitensis bv. 3	Inner Mogolia
CNBruce027	4	2	1	2	2	2	3	1	1	1	B. melitensis bv. 3	Inner Mogolia
CNBruce028	4	2	1	2	2	2	3	1	1	1	B. melitensis bv. 3	Inner Mogolia
CNBruce029	4	2	1	2	2	2	3	1	1	1	B. melitensis bv. 2	Jilin
CNBruce030	4	2	1	2	2	2	3	1	1	1	B. melitensis bv. 3	Liaoning
CNBruce031	4	2	1	2	2	2	3	1	1	1	B. melitensis bv. 2	qinghai
CNBruce032	4	2	1	2	2	2	3	1	1	1	B. melitensis bv. 3	Qinghai
CNBruce033	4	2	1	2	2	2	3	1	1	1	B. melitensis bv. 3	Qinghai
CNBruce034	4	2	1	2	2	2	3	1	1	1	B. melitensis bv. 2	Shandong
CNBruce035	4	2	1	2	2	2	3	1	1	1	B. melitensis bv. 3	Shandong
CNBruce036	4	2	1	2	2	2	3	1	1	1	B. melitensis bv. 3	Shandong
CNBruce037	4	2	1	2	2	2	3	1	1	1	B. melitensis bv. 3	Shandong
CNBruce038	4	2	1	2	2	2	3	1	1	1	B. melitensis bv. 3	Shanxi
CNBruce039	4	2	1	2	2	2	3	1	1	1	B. melitensis bv. 2	Henan
CNBruce040	4	2	1	2	2	2	3	1	1	1	B. melitensis bv. 3	Henan
CNBruce041	4	2	1	2	2	2	3	1	1	1	B. melitensis bv. 3	Tianjin
CNBruce042	7	3	5	3	2	1	5	2	10	2	B. melitensis bv. 1	Gansu
CNBruce043	7	3	5	3	2	1	5	2	10	2	B. melitensis bv. 3	Gansu
CNBruce044	7	3	5	3	2	1	5	2	10	2	B. melitensis bv. 3	Gansu
CNBruce045	7	3	5	3	2	1	5	2	10	2	B. melitensis bv. 1	Hainan
CNBruce046	7	3	5	3	2	1	5	2	10	2	B. melitensis bv. 1	Hainan
CNBruce047	7	3	5	3	2	1	5	2	10	2	B. melitensis bv. 1	Hainan
CNBruce048	7	3	5	3	2	1	5	2	10	2	B. melitensis bv. 1	Hainan
CNBruce049	7	3	5	3	2	1	5	2	10	2	B. melitensis bv. 1	Qinghai
CNBruce050	8	3	2	3	2	1	5	3	8	2	B. melitensis bv. 3	Gansu
CNBruce051	8	3	2	3	2	1	5	3	8	2	B. melitensis bv. 3	Gansu
CNBruce052	8	3	2	3	2	1	5	3	8	2	B. melitensis bv. 3	Gansu
CNBruce053	8	3	2	3	2	1	5	3	8	2	B. melitensis bv. 3	Gansu
CNBruce054	8	3	2	3	2	1	5	3	8	2	B. melitensis bv. 3	Gansu
CNBruce055	8	3	2	3	2	1	5	3	8	2	B. melitensis bv. 3	Gansu
CNBruce056	8	3	2	3	2	1	5	3	8	2	B. melitensis bv. 3	Gansu
CNBruce057	8	3	2	3	2	1	5	3	8	2	B. melitensis	Guangdong
CNBruce058	8	3	2	3	2	1	5	3	8	2	B. melitensis	Guangdong
CNBruce059	8	3	2	3	2	1	5	3	8	2	B. melitensis	Guangdong
CNBruce060	8	3	2	3	2	1	5	3	8	2	B. melitensis	Guangdong
CNBruce061	8	3	2	3	2	1	5	3	8	2	B. melitensis	Guangdong
CNBruce062	8	3	2	3	2	1	5	3	8	2	B. melitensis	Guangdong
CNBruce063	8	3	2	3	2	1	5	3	8	2	B. melitensis	Guangdong
CNBruce064	8	3	2	3	2	1	5	3	8	2	B. melitensis	Guangdong
CNBruce065	8	3	2	3	2	1	5	3	8	2	B. melitensis	Guangdong
CNBruce066	8	3	2	3	2	1	5	3	8	2	B. melitensis	Guangdong
CNBruce067	8	3	2	3	2	1	5	3	8	2	B. melitensis bv. 3	Guangdong
CNBruce068	8	3	2	3	2	1	5	3	8	2	B. melitensis bv. 3	Guangdong
CNBruce069	8	3	2	3	2	1	5	3	8	2	B. melitensis bv. 3	Guangdong
CNBruce070	8	3	2	3	2	1	5	3	8	2	B. melitensis bv. 3	Guangdong
CNBruce071	8	3	2	3	2	1	5	3	8	2	B. melitensis bv. 3	Guangdong
CNBruce072	8	3	2	3	2	1	5	3	8	2	B. melitensis bv. 3	Guangdong
CNBruce073	8	3	2	3	2	1	5	3	8	2	B. melitensis bv. 3	Guangdong
CNBruce074	8	3	2	3	2	1	5	3	8	2	B. melitensis bv. 3	Guangdong
CNBruce075	8	3	2	3	2	1	5	3	8	2	B. melitensis bv. 3	Guangxi
CNBruce076	8	3	2	3	2	1	5	3	8	2	B. melitensis bv. 3	Guangxi
CNBruce077	8	3	2	3	2	1	5	3	8	2	B. melitensis bv. 3	Guangxi
CNBruce078	8	3	2	3	2	1	5	3	8	2	B. melitensis bv. 3	Guangxi
CNBruce079	8	3	2	3	2	1	5	3	8	2	B. melitensis bv. 3	Guangxi
CNBruce080	8	3	2	3	2	1	5	3	8	2	B. melitensis bv. 3	Guangxi
CNBruce081	8	3	2	3	2	1	5	3	8	2	B. melitensis bv. 3	Guangxi
CNBruce082	8	3	2	3	2	1	5	3	8	2	B. melitensis bv. 3	Guangxi
CNBruce083	8	3	2	3	2	1	5	3	8	2	B. melitensis bv. 3	Guangxi
CNBruce084	8	3	2	3	2	1	5	3	8	2	B. melitensis bv. 3	Guangxi
CNBruce085	8	3	2	3	2	1	5	3	8	2	B. melitensis bv. 3	Guangxi
CNBruce086	8	3	2	3	2	1	5	3	8	2	B. melitensis bv. 3	Guangxi
CNBruce087	8	3	2	3	2	1	5	3	8	2	B. melitensis bv. 3	Guangxi
CNBruce088	8	3	2	3	2	1	5	3	8	2	B. melitensis bv. 3	Guangxi
CNBruce089	8	3	2	3	2	1	5	3	8	2	B. melitensis bv. 3	Guangxi
CNBruce090	8	3	2	3	2	1	5	3	8	2	B. melitensis bv. 3	Guangxi
CNBruce091	8	3	2	3	2	1	5	3	8	2	B. melitensis bv. 3	Guangxi
CNBruce092	8	3	2	3	2	1	5	3	8	2	B. melitensis bv. 1	Hainan
CNBruce093	8	3	2	3	2	1	5	3	8	2	B. melitensis bv. 1	Hainan
CNBruce094	8	3	2	3	2	1	5	3	8	2	B. melitensis bv. 3	Hainan
CNBruce095	8	3	2	3	2	1	5	3	8	2	B. melitensis bv. 3	Hainan
CNBruce096	8	3	2	3	2	1	5	3	8	2	B. melitensis bv. 3	Hainan
CNBruce097	8	3	2	3	2	1	5	3	8	2	B. melitensis bv. 3	Hainan
CNBruce098	8	3	2	3	2	1	5	3	8	2	B. melitensis bv. 3	Hebei
CNBruce099	8	3	2	3	2	1	5	3	8	2	B. melitensis bv. 3	Hebei
CNBruce100	8	3	2	3	2	1	5	3	8	2	B. melitensis bv. 3	Hebei
CNBruce101	8	3	2	3	2	1	5	3	8	2	B. melitensis bv. 3	Hebei
CNBruce102	8	3	2	3	2	1	5	3	8	2	B. melitensis bv. 3	Hebei
CNBruce103	8	3	2	3	2	1	5	3	8	2	B. melitensis bv. 3	Hebei
CNBruce104	8	3	2	3	2	1	5	3	8	2	B. melitensis bv. 3	Hebei
CNBruce105	8	3	2	3	2	1	5	3	8	2	B. melitensis bv. 1	Inner Mogolia
CNBruce106	8	3	2	3	2	1	5	3	8	2	B. melitensis bv. 1	Inner Mogolia
CNBruce107	8	3	2	3	2	1	5	3	8	2	B. melitensis bv. 1	Inner Mogolia
CNBruce108	8	3	2	3	2	1	5	3	8	2	B. melitensis bv. 1	Inner Mogolia
CNBruce109	8	3	2	3	2	1	5	3	8	2	B. melitensis bv. 1	Inner Mogolia
CNBruce110	8	3	2	3	2	1	5	3	8	2	B. melitensis bv. 1	Inner Mogolia
CNBruce111	8	3	2	3	2	1	5	3	8	2	B. melitensis bv. 1	Inner Mogolia
CNBruce112	8	3	2	3	2	1	5	3	8	2	B. melitensis bv. 1	Inner Mogolia
CNBruce113	8	3	2	3	2	1	5	3	8	2	B. melitensis bv. 1	Inner Mogolia
CNBruce114	8	3	2	3	2	1	5	3	8	2	B. melitensis bv. 1	Inner Mogolia
CNBruce115	8	3	2	3	2	1	5	3	8	2	B. melitensis bv. 1	Inner Mogolia
CNBruce116	8	3	2	3	2	1	5	3	8	2	B. melitensis bv. 1	Inner Mogolia
CNBruce117	8	3	2	3	2	1	5	3	8	2	B. melitensis bv. 1	Inner Mogolia
CNBruce118	8	3	2	3	2	1	5	3	8	2	B. melitensis bv. 2	Inner Mogolia
CNBruce119	8	3	2	3	2	1	5	3	8	2	B. melitensis bv. 2	Inner Mogolia
CNBruce120	8	3	2	3	2	1	5	3	8	2	B. melitensis bv. 2	Inner Mogolia
CNBruce121	8	3	2	3	2	1	5	3	8	2	B. melitensis bv. 2	Inner Mogolia
CNBruce122	8	3	2	3	2	1	5	3	8	2	B. melitensis bv. 3	Inner Mogolia
CNBruce123	8	3	2	3	2	1	5	3	8	2	B. melitensis bv. 3	Inner Mogolia
CNBruce124	8	3	2	3	2	1	5	3	8	2	B. melitensis bv. 3	Inner Mogolia
CNBruce125	8	3	2	3	2	1	5	3	8	2	B. melitensis bv. 3	Inner Mogolia
CNBruce126	8	3	2	3	2	1	5	3	8	2	B. melitensis bv. 3	Inner Mogolia
CNBruce127	8	3	2	3	2	1	5	3	8	2	B. melitensis bv. 3	Inner Mogolia
CNBruce128	8	3	2	3	2	1	5	3	8	2	B. melitensis bv. 3	Inner Mogolia
CNBruce129	8	3	2	3	2	1	5	3	8	2	B. melitensis bv. 3	Inner Mogolia
CNBruce130	8	3	2	3	2	1	5	3	8	2	B. melitensis bv. 3	Inner Mogolia
CNBruce131	8	3	2	3	2	1	5	3	8	2	B. melitensis bv. 3	Inner Mogolia
CNBruce132	8	3	2	3	2	1	5	3	8	2	B. melitensis bv. 3	Inner Mogolia
CNBruce133	8	3	2	3	2	1	5	3	8	2	B. melitensis bv. 3	Inner Mogolia
CNBruce134	8	3	2	3	2	1	5	3	8	2	B. melitensis bv. 3	Inner Mogolia
CNBruce135	8	3	2	3	2	1	5	3	8	2	B. melitensis bv. 3	Inner Mogolia
CNBruce136	8	3	2	3	2	1	5	3	8	2	B. melitensis bv. 3	Inner Mogolia
CNBruce137	8	3	2	3	2	1	5	3	8	2	B. melitensis bv. 1	Inner Mogolia
CNBruce138	8	3	2	3	2	1	5	3	8	2	B. melitensis bv. 1	Inner Mogolia
CNBruce139	8	3	2	3	2	1	5	3	8	2	B. melitensis bv. 2	Inner Mogolia
CNBruce140	8	3	2	3	2	1	5	3	8	2	B. melitensis bv. 2	Inner Mogolia
CNBruce141	8	3	2	3	2	1	5	3	8	2	B. melitensis bv. 2	Inner Mogolia
CNBruce142	8	3	2	3	2	1	5	3	8	2	B. melitensis bv. 2	Inner Mogolia
CNBruce143	8	3	2	3	2	1	5	3	8	2	B. melitensis bv. 2	Inner Mogolia
CNBruce144	8	3	2	3	2	1	5	3	8	2	B. melitensis bv. 3	Inner Mogolia
CNBruce145	8	3	2	3	2	1	5	3	8	2	B. melitensis bv. 3	Inner Mogolia
CNBruce146	8	3	2	3	2	1	5	3	8	2	B. melitensis bv. 3	Inner Mogolia
CNBruce147	8	3	2	3	2	1	5	3	8	2	B. melitensis bv. 3	Inner Mogolia
CNBruce148	8	3	2	3	2	1	5	3	8	2	B. melitensis bv. 3	Inner Mogolia
CNBruce149	8	3	2	3	2	1	5	3	8	2	B. melitensis bv. 3	Inner Mogolia
CNBruce150	8	3	2	3	2	1	5	3	8	2	B. melitensis bv. 3	Inner Mogolia
CNBruce151	8	3	2	3	2	1	5	3	8	2	B. melitensis bv. 3	Inner Mogolia
CNBruce152	8	3	2	3	2	1	5	3	8	2	B. melitensis bv. 3	Inner Mogolia
CNBruce153	8	3	2	3	2	1	5	3	8	2	B. melitensis bv. 3	Inner Mogolia
CNBruce154	8	3	2	3	2	1	5	3	8	2	B. melitensis bv. 3	Inner Mogolia
CNBruce155	8	3	2	3	2	1	5	3	8	2	B. melitensis bv. 2	Jilin
CNBruce156	8	3	2	3	2	1	5	3	8	2	B. melitensis bv. 3	Jilin
CNBruce157	8	3	2	3	2	1	5	3	8	2	B. melitensis bv. 3	Jilin
CNBruce158	8	3	2	3	2	1	5	3	8	2	B. melitensis bv. 3	Liaoning
CNBruce159	8	3	2	3	2	1	5	3	8	2	B. melitensis bv. 3	Liaoning
CNBruce160	8	3	2	3	2	1	5	3	8	2	B. melitensis bv. 3	Liaoning
CNBruce161	8	3	2	3	2	1	5	3	8	2	B. melitensis bv. 3	Liaoning
CNBruce162	8	3	2	3	2	1	5	3	8	2	B. melitensis bv. 3	Liaoning
CNBruce163	8	3	2	3	2	1	5	3	8	2	B. melitensis bv. 3	Liaoning
CNBruce164	8	3	2	3	2	1	5	3	8	2	B. melitensis bv. 3	Liaoning
CNBruce165	8	3	2	3	2	1	5	3	8	2	B. melitensis bv. 3	Liaoning
CNBruce166	8	3	2	3	2	1	5	3	8	2	B. melitensis bv. 3	Liaoning
CNBruce167	8	3	2	3	2	1	5	3	8	2	B. melitensis bv. 3	Liaoning
CNBruce168	8	3	2	3	2	1	5	3	8	2	B. melitensis bv. 3	Liaoning
CNBruce169	8	3	2	3	2	1	5	3	8	2	B. melitensis bv. 3	Liaoning
CNBruce170	8	3	2	3	2	1	5	3	8	2	B. melitensis bv. 3	Liaoning
CNBruce171	8	3	2	3	2	1	5	3	8	2	B. melitensis bv. 3	Liaoning
CNBruce172	8	3	2	3	2	1	5	3	8	2	B. melitensis bv. 3	Liaoning
CNBruce173	8	3	2	3	2	1	5	3	8	2	B. melitensis bv. 3	Liaoning
CNBruce174	8	3	2	3	2	1	5	3	8	2	B. melitensis bv. 3	Liaoning
CNBruce175	8	3	2	3	2	1	5	3	8	2	B. melitensis bv. 3	Liaoning
CNBruce176	8	3	2	3	2	1	5	3	8	2	B. melitensis bv. 3	Liaoning
CNBruce177	8	3	2	3	2	1	5	3	8	2	B. melitensis bv. 3	Liaoning
CNBruce178	8	3	2	3	2	1	5	3	8	2	B. melitensis bv. 3	Qinghai
CNBruce179	8	3	2	3	2	1	5	3	8	2	B. melitensis bv. 3	Qinghai
CNBruce180	8	3	2	3	2	1	5	3	8	2	B. melitensis bv. 3	Qinghai
CNBruce181	8	3	2	3	2	1	5	3	8	2	B. melitensis bv. 3	Qinghai
CNBruce182	8	3	2	3	2	1	5	3	8	2	B. melitensis bv. 3	Qinghai
CNBruce183	8	3	2	3	2	1	5	3	8	2	B. melitensis bv. 2	Qinghai
CNBruce184	8	3	2	3	2	1	5	3	8	2	B. melitensis bv. 3	Qinghai
CNBruce185	8	3	2	3	2	1	5	3	8	2	B. meliteneis bv. 1	Shandong
CNBruce186	8	3	2	3	2	1	5	3	8	2	B. melitensis bv. 2	Shandong
CNBruce187	8	3	2	3	2	1	5	3	8	2	B. melitensis bv. 3	Shandong
CNBruce188	8	3	2	3	2	1	5	3	8	2	B. melitensis bv. 3	Shandong
CNBruce189	8	3	2	3	2	1	5	3	8	2	B. melitensis bv. 3	Shandong
CNBruce190	8	3	2	3	2	1	5	3	8	2	B. melitensis bv. 3	Shandong
CNBruce191	8	3	2	3	2	1	5	3	8	2	B. melitensis bv. 3	Shandong
CNBruce192	8	3	2	3	2	1	5	3	8	2	B. melitensis bv. 3	Shandong
CNBruce193	8	3	2	3	2	1	5	3	8	2	B. melitensis bv. 3	Shanxi
CNBruce194	8	3	2	3	2	1	5	3	8	2	B. melitensis bv. 3	Shanxi
CNBruce195	8	3	2	3	2	1	5	3	8	2	B. melitensis bv. 3	Shanxi
CNBruce196	8	3	2	3	2	1	5	3	8	2	B. melitensis bv. 3	Shanxi
CNBruce197	8	3	2	3	2	1	5	3	8	2	B. melitensis bv. 3	Shanxi
CNBruce198	8	3	2	3	2	1	5	3	8	2	B. melitensis bv. 3	Shanxi
CNBruce199	8	3	2	3	2	1	5	3	8	2	B. melitensis bv. 3	Shanxi
CNBruce200	8	3	2	3	2	1	5	3	8	2	B. melitensis bv. 3	Shanxi
CNBruce201	8	3	2	3	2	1	5	3	8	2	B. melitensis bv. 3	Shanxi
CNBruce202	8	3	2	3	2	1	5	3	8	2	B. melitensis bv. 3	Shanxi
CNBruce203	8	3	2	3	2	1	5	3	8	2	B. melitensis bv. 3	Shanxi
CNBruce204	8	3	2	3	2	1	5	3	8	2	B. melitensis bv. 3	Shanxi
CNBruce205	8	3	2	3	2	1	5	3	8	2	B. melitensis bv. 3	Shanxi
CNBruce206	8	3	2	3	2	1	5	3	8	2	B. melitensis bv. 3	Shanxi
CNBruce207	8	3	2	3	2	1	5	3	8	2	B. melitensis bv. 3	Shanxi
CNBruce208	8	3	2	3	2	1	5	3	8	2	B. melitensis bv. 3	Shanxi
CNBruce209	8	3	2	3	2	1	5	3	8	2	B. melitensis bv. 3	Shanxi
CNBruce210	8	3	2	3	2	1	5	3	8	2	B. melitensis bv. 3	Shanxi
CNBruce211	8	3	2	3	2	1	5	3	8	2	B. melitensis bv. 3	Shanxi
CNBruce212	8	3	2	3	2	1	5	3	8	2	B. melitensis bv. 3	Shanxi
CNBruce213	8	3	2	3	2	1	5	3	8	2	B. melitensis bv. 3	Shanxi
CNBruce214	8	3	2	3	2	1	5	3	8	2	B. melitensis bv. 3	Shanxi
CNBruce215	8	3	2	3	2	1	5	3	8	2	B. melitensis bv. 3	Shanxi
CNBruce216	8	3	2	3	2	1	5	3	8	2	B. melitensis bv. 3	Shanxi
CNBruce217	8	3	2	3	2	1	5	3	8	2	B. melitensis bv. 3	Shanxi
CNBruce218	8	3	2	3	2	1	5	3	8	2	B. melitensis bv. 3	Shanxi
CNBruce219	8	3	2	3	2	1	5	3	8	2	B. melitensis bv. 3	Shanxi
CNBruce220	8	3	2	3	2	1	5	3	8	2	B. melitensis bv. 3	Shanxi
CNBruce221	8	3	2	3	2	1	5	3	8	2	B. melitensis bv. 3	Shanxi
CNBruce222	8	3	2	3	2	1	5	3	8	2	B. melitensis bv. 3	Shanxi
CNBruce223	8	3	2	3	2	1	5	3	8	2	B. melitensis bv. 3	Shanxi
CNBruce224	8	3	2	3	2	1	5	3	8	2	B. melitensis bv. 3	Shanxi
CNBruce225	8	3	2	3	2	1	5	3	8	2	B. melitensis bv. 3	Shanxi
CNBruce226	8	3	2	3	2	1	5	3	8	2	B. melitensis bv. 1	Xinjiang
CNBruce227	8	3	2	3	2	1	5	3	8	2	B. melitensis bv. 1	Xinjiang
CNBruce228	8	3	2	3	2	1	5	3	8	2	B. melitensis bv. 1	Xinjiang
CNBruce229	8	3	2	3	2	1	5	3	8	2	B. melitensis bv. 1	Xinjiang
CNBruce230	8	3	2	3	2	1	5	3	8	2	B. melitensis bv. 1	Xinjiang
CNBruce231	8	3	2	3	2	1	5	3	8	2	B. melitensis bv. 1	Xinjiang
CNBruce232	8	3	2	3	2	1	5	3	8	2	B. melitensis bv. 1	Xinjiang
CNBruce233	8	3	2	3	2	1	5	3	8	2	B. melitensis bv. 1	Xinjiang
CNBruce234	8	3	2	3	2	1	5	3	8	2	B. melitensis bv. 1	Xinjiang
CNBruce235	8	3	2	3	2	1	5	3	8	2	B. melitensis bv. 2	Xinjiang
CNBruce236	8	3	2	3	2	1	5	3	8	2	B. melitensis bv. 2	Xinjiang
CNBruce237	8	3	2	3	2	1	5	3	8	2	B. melitensis bv. 3	Xinjiang
CNBruce238	8	3	2	3	2	1	5	3	8	2	B. melitensis bv. 3	Xinjiang
CNBruce239	8	3	2	3	2	1	5	3	8	2	B. melitensis bv. 3	Xinjiang
CNBruce240	8	3	2	3	2	1	5	3	8	2	B. melitensis bv. 3	Xinjiang
CNBruce241	8	3	2	3	2	1	5	3	8	2	B. melitensis bv. 3	Xinjiang
CNBruce242	8	3	2	3	2	1	5	3	8	2	B. melitensis bv. 3	Xinjiang
CNBruce243	8	3	2	3	2	1	5	3	8	2	B. melitensis bv. 3	Xinjiang
CNBruce244	8	3	2	3	2	1	5	3	8	2	B. melitensis bv. 3	Xinjiang
CNBruce245	8	3	2	3	2	1	5	3	8	2	B. melitensis bv. 3	Xinjiang
CNBruce246	8	3	2	3	2	1	5	3	8	2	B. melitensis bv. 3	Xinjiang
CNBruce247	8	3	2	3	2	1	5	3	8	2	B. melitensis bv. 3	Xinjiang
CNBruce248	8	3	2	3	2	1	5	3	8	2	B. melitensis bv. 3	Xinjiang
CNBruce249	8	3	2	3	2	1	5	3	8	2	B. melitensis bv. 3	Xinjiang
CNBruce250	8	3	2	3	2	1	5	3	8	2	B. melitensis bv. 3	Xinjiang
CNBruce251	8	3	2	3	2	1	5	3	8	2	B. melitensis bv. 3	Xinjiang
CNBruce252	8	3	2	3	2	1	5	3	8	2	B. melitensis bv. 3	Xinjiang
CNBruce253	8	3	2	3	2	1	5	3	8	2	B. melitensis bv. 3	Xinjiang
CNBruce254	8	3	2	3	2	1	5	3	8	2	B. melitensis bv. 3	Xinjiang
CNBruce255	8	3	2	3	2	1	5	3	8	2	B. melitensis bv. 3	Xinjiang
CNBruce256	8	3	2	3	2	1	5	3	8	2	B. melitensis bv. 3	Xinjiang
CNBruce257	8	3	2	3	2	1	5	3	8	2	B. melitensis bv. 3	Xinjiang
CNBruce258	8	3	2	3	2	1	5	3	8	2	B. melitensis bv. 3	Xinjiang
CNBruce259	8	3	2	3	2	1	5	3	8	2	B. melitensis bv. 3	Xinjiang
CNBruce260	8	3	2	3	2	1	5	3	8	2	B. melitensis bv. 3	Xinjiang
CNBruce261	8	3	2	3	2	1	5	3	8	2	B. melitensis bv. 3	Xinjiang
CNBruce262	8	3	2	3	2	1	5	3	8	2	B. melitensis bv. 3	Xinjiang
CNBruce263	8	3	2	3	2	1	5	3	8	2	B. melitensis bv. 3	Xinjiang
CNBruce264	8	3	2	3	2	1	5	3	8	2	B. melitensis bv. 3	Xinjiang
CNBruce265	8	3	2	3	2	1	5	3	8	2	B. melitensis bv. 3	Xinjiang
CNBruce266	8	3	2	3	2	1	5	3	8	2	B. melitensis bv. 3	Xinjiang
CNBruce267	8	3	2	3	2	1	5	3	8	2	B. melitensis bv. 3	Xinjiang
CNBruce268	8	3	2	3	2	1	5	3	8	2	B. melitensis bv. 3	Xinjiang
CNBruce269	8	3	2	3	2	1	5	3	8	2	B. melitensis bv. 3	Xinjiang
CNBruce270	8	3	2	3	2	1	5	3	8	2	B. melitensis bv. 3	Xinjiang
CNBruce271	8	3	2	3	2	1	5	3	8	2	B. melitensis bv. 3	Xinjiang
CNBruce272	8	3	2	3	2	1	5	3	8	2	B. melitensis bv. 3	Xinjiang
CNBruce273	8	3	2	3	2	1	5	3	8	2	B. melitensis bv. 3	Xinjiang
CNBruce274	8	3	2	3	2	1	5	3	8	2	B. melitensis bv. 3	Xinjiang
CNBruce275	8	3	2	3	2	1	5	3	8	2	B. melitensis bv. 3	Xinjiang
CNBruce276	8	3	2	3	2	1	5	3	8	2	B. melitensis bv. 3	Xinjiang
CNBruce277	8	3	2	3	2	1	5	3	8	2	B. melitensis bv. 3	Xinjiang
CNBruce278	8	3	2	3	2	1	5	3	8	2	B. melitensis bv. 3	Xinjiang
CNBruce279	8	3	2	3	2	1	5	3	8	2	B. melitensis bv. 3	Xinjiang
CNBruce280	8	3	2	3	2	1	5	3	8	2	B. melitensis bv. 3	Xinjiang
CNBruce281	8	3	2	3	2	1	5	3	8	2	B. melitensis bv. 3	Xinjiang
CNBruce282	8	3	2	3	2	1	5	3	8	2	B. melitensis bv. 3	Xinjiang
CNBruce283	8	3	2	3	2	1	5	3	8	2	B. melitensis bv. 3	Xinjiang
CNBruce284	8	3	2	3	2	1	5	3	8	2	B. melitensis bv. 3	Xinjiang
CNBruce285	8	3	2	3	2	1	5	3	8	2	B. melitensis bv. 3	Xinjiang
CNBruce286	8	3	2	3	2	1	5	3	8	2	B. melitensis bv. 3	Xinjiang
CNBruce287	8	3	2	3	2	1	5	3	8	2	B. melitensis bv. 3	Xinjiang
CNBruce288	8	3	2	3	2	1	5	3	8	2	B. melitensis bv. 3	Xinjiang
CNBruce289	8	3	2	3	2	1	5	3	8	2	B. melitensis bv. 3	Xinjiang
CNBruce290	8	3	2	3	2	1	5	3	8	2	B. melitensis bv. 3	Xinjiang
CNBruce291	8	3	2	3	2	1	5	3	8	2	B. melitensis bv. 3	Xinjiang
CNBruce292	8	3	2	3	2	1	5	3	8	2	B. melitensis bv. 3	Xinjiang
CNBruce293	8	3	2	3	2	1	5	3	8	2	B. melitensis bv. 3	Xinjiang
CNBruce294	8	3	2	3	2	1	5	3	8	2	B. melitensis bv. 3	Xinjiang
CNBruce295	8	3	2	3	2	1	5	3	8	2	B. melitensis bv. 3	Xinjiang
CNBruce296	8	3	2	3	2	1	5	3	8	2	B. melitensis bv. 3	Xinjiang
CNBruce297	8	3	2	3	2	1	5	3	8	2	B. melitensis bv. 3	Xinjiang
CNBruce298	8	3	2	3	2	1	5	3	8	2	B. melitensis bv. 3	Xinjiang
CNBruce299	8	3	2	3	2	1	5	3	8	2	B. melitensis bv. 3	Xinjiang
CNBruce300	8	3	2	3	2	1	5	3	8	2	B. melitensis bv. 3	Xinjiang
CNBruce301	8	3	2	3	2	1	5	3	8	2	B. melitensis bv. 3	Xinjiang
CNBruce302	8	3	2	3	2	1	5	3	8	2	B. melitensis bv. 3	Xinjiang
CNBruce303	8	3	2	3	2	1	5	3	8	2	B. melitensis bv. 2	Xinjiang
CNBruce304	8	3	2	3	2	1	5	3	8	2	B. melitensis bv. 3	Xinjiang
CNBruce305	8	3	2	3	2	1	5	3	8	2	B. melitensis bv. 3	Xinjiang
CNBruce306	8	3	2	3	2	1	5	3	8	2	B. melitensis bv. 3	Xinjiang
CNBruce307	8	3	2	3	2	1	5	3	8	2	B. melitensis bv. 3	Xinjiang
CNBruce308	8	3	2	3	2	1	5	3	8	2	B. melitensis bv. 3	Xinjiang
CNBruce309	8	3	2	3	2	1	5	3	8	2	B. melitensis bv. 3	Xinjiang
CNBruce310	8	3	2	3	2	1	5	3	8	2	B. melitensis bv. 3	Xinjiang
CNBruce311	8	3	2	3	2	1	5	3	8	2	B. melitensis bv. 1	Heilongjiang
CNBruce312	8	3	2	3	2	1	5	3	8	2	B. melitensis bv. 1	Heilongjiang
CNBruce313	8	3	2	3	2	1	5	3	8	2	B. melitensis bv. 1	Ningxia
CNBruce314	14	1	6	4	1	4	3	5	2	1	B. melitensis bv. 3	Guangdong
CNBruce315	14	1	6	4	1	4	3	5	2	1	B. melitensis bv. 1	Inner Mogolia
CNBruce316	14	1	6	4	1	4	3	5	2	1	B. melitensis bv. 1	Inner Mogolia
CNBruce317	14	1	6	4	1	4	3	5	2	1	B. melitensis bv. 1	Inner Mogolia
CNBruce318	14	1	6	4	1	4	3	5	2	1	B. melitensis bv. 1	Inner Mogolia
CNBruce319	14	1	6	4	1	4	3	5	2	1	B. melitensis bv. 1	Inner Mogolia
CNBruce320	14	1	6	4	1	4	3	5	2	1	B. melitensis bv. 2	Inner Mogolia
CNBruce321	14	1	6	4	1	4	3	5	2	1	B. melitensis bv. 2	Inner Mogolia
CNBruce322	14	1	6	4	1	4	3	5	2	1	B. melitensis bv. 3	Liaoning
CNBruce323	14	1	6	4	1	4	3	5	2	1	B. melitensis bv. 3	Liaoning
CNBruce324	15	1	2	7	1	3	3	5	2	3	B. melitensis bv. 1	Inner Mogolia
CNBruce325	16	4	2	7	1	3	3	5	2	3	B. melitensis bv. 3	Sichuan
CNBruce326	29	2	1	21	2	1	3	1	1	1	B. melitensis bv. 3	Inner Mogolia
CNBruce327	29	2	1	21	2	1	3	1	1	1	B. melitensis bv. 3	Qinghai
CNBruce328	29	2	1	21	2	1	3	1	1	1	B. melitensis bv. 3	Qinghai
CNBruce329	29	2	1	21	2	1	3	1	1	1	B. melitensis bv. 3	Shanxi
CNBruce330	29	2	1	21	2	1	3	1	1	1	B. melitensis bv. 2	Henan
CNBruce331	30	2	1	2	2	9	3	1	1	1	B. melitensis bv. 3	Liaoning
CNBruce332	30	2	1	2	2	9	3	1	1	1	B. melitensis bv. 3	Sichuan
CNBruce333	31	2	1	2	2	1	3	1	17	1	B. melitensis bv. 3	Guangdong
CNBruce334	31	2	1	2	2	1	3	1	17	1	B. melitensis bv. 1	Inner Mogolia
CNBruce335	31	2	1	2	2	1	3	1	17	1	B. melitensis bv. 3	Shandong
CNBruce336	31	2	1	2	2	1	3	1	17	1	B. melitensis bv. 3	Shandong
CNBruce337	31	2	1	2	2	1	3	1	17	1	B. melitensis bv. 3	Shandong
CNBruce338	31	2	1	2	2	1	3	1	17	1	B. melitensis bv. 3	Shandong
CNBruce339	31	2	1	2	2	1	3	1	17	1	B. melitensis bv. 3	Shandong
CNBruce340	31	2	1	2	2	1	3	1	17	1	B. melitensis bv. 3	Shandong
CNBruce341	31	2	1	2	2	1	3	1	17	1	B. melitensis bv. 3	Xinjiang
CNBruce342	31	2	1	2	2	1	3	1	17	1	B. melitensis bv. 3	Xinjiang
CNBruce343	31	2	1	2	2	1	3	1	17	1	B. melitensis bv. 3	Xinjiang
CNBruce344	32	5	7	4	7	1	3	7	1	1	B. melitensis bv. 3	Guangdong
CNBruce345	32	5	7	4	7	1	3	7	1	1	B. melitensis bv. 1	Inner Mogolia
CNBruce346	32	5	7	4	7	1	3	7	1	1	B. melitensis bv. 1	Inner Mogolia
CNBruce347	32	5	7	4	7	1	3	7	1	1	B. melitensis bv. 1	Inner Mogolia
CNBruce348	32	5	7	4	7	1	3	7	1	1	B. melitensis bv. 1	Inner Mogolia
CNBruce349	32	5	7	4	7	1	3	7	1	1	B. melitensis bv. 1	Inner Mogolia
CNBruce350	32	5	7	4	7	1	3	7	1	1	B. melitensis bv. 2	Inner Mogolia
CNBruce351	32	5	7	4	7	1	3	7	1	1	B. melitensis bv. 2	Inner Mogolia
CNBruce352	32	5	7	4	7	1	3	7	1	1	B. melitensis bv. 3	Liaoning
CNBruce353	32	5	7	4	7	1	3	7	1	1	B. melitensis bv. 3	Liaoning
CNBruce354	32	5	7	4	7	1	3	7	1	1	B. melitensis bv. 3	Xinjiang
CNBruce355	34	5	8	4	7	1	3	7	1	1	B. melitensis bv. 1	Inner Mogolia
CNBruce356	34	5	8	4	7	1	3	7	1	1	B. melitensis bv. 1	Inner Mogolia
CNBruce357	34	5	8	4	7	1	3	7	1	1	B. melitensis bv. 1	Inner Mogolia
CNBruce358	34	5	8	4	7	1	3	7	1	1	B. melitensis bv. 1	Inner Mogolia
CNBruce359	34	5	8	4	7	1	3	7	1	1	B. melitensis bv. 1	Inner Mogolia
CNBruce360	34	5	8	4	7	1	3	7	1	1	B. melitensis bv. 1	Inner Mogolia
CNBruce361	34	5	8	4	7	1	3	7	1	1	B. melitensis bv. 1	Inner Mogolia
CNBruce362	34	5	8	4	7	1	3	7	1	1	B. melitensis bv. 2	Inner Mogolia
CNBruce363	34	5	8	4	7	1	3	7	1	1	B. melitensis bv. 2	Inner Mogolia
CNBruce364	34	5	8	4	7	1	3	7	1	1	B. melitensis bv. 3	Liaoning
CNBruce365	35	7	7	4	2	1	3	9	20	1	B. melitensis bv. 3	Guangdong
CNBruce366	35	7	7	4	2	1	3	9	20	1	B. melitensis bv. 3	Guangdong
CNBruce367	35	7	7	4	2	1	3	9	20	1	B. melitensis bv. 1	Inner Mogolia
CNBruce368	35	7	7	4	2	1	3	9	20	1	B. melitensis bv. 1	Inner Mogolia
CNBruce369	35	7	7	4	2	1	3	9	20	1	B. melitensis bv. 1	Inner Mogolia
CNBruce370	35	7	7	4	2	1	3	9	20	1	B. melitensis bv. 1	Inner Mogolia
CNBruce371	35	7	7	4	2	1	3	9	20	1	B. melitensis bv. 1	Inner Mogolia
CNBruce372	35	7	7	4	2	1	3	9	20	1	B. melitensis bv. 1	Inner Mogolia
CNBruce373	35	7	7	4	2	1	3	9	20	1	B. melitensis bv. 1	Inner Mogolia
CNBruce374	35	7	7	4	2	1	3	9	20	1	B. melitensis bv. 1	Inner Mogolia
CNBruce375	35	7	7	4	2	1	3	9	20	1	B. melitensis bv. 1	Inner Mogolia
CNBruce376	35	7	7	4	2	1	3	9	20	1	B. melitensis bv. 1	Inner Mogolia
CNBruce377	35	7	7	4	2	1	3	9	20	1	B. melitensis bv. 1	Inner Mogolia
CNBruce378	35	7	7	4	2	1	3	9	20	1	B. melitensis bv. 1	Inner Mogolia
CNBruce379	35	7	7	4	2	1	3	9	20	1	B. melitensis bv. 1	Inner Mogolia
CNBruce380	35	7	7	4	2	1	3	9	20	1	B. melitensis bv. 2	Inner Mogolia
CNBruce381	35	7	7	4	2	1	3	9	20	1	B. melitensis bv. 2	Inner Mogolia
CNBruce382	35	7	7	4	2	1	3	9	20	1	B. melitensis bv. 2	Inner Mogolia
CNBruce383	35	7	7	4	2	1	3	9	20	1	B. melitensis bv. 2	Inner Mogolia
CNBruce384	35	7	7	4	2	1	3	9	20	1	B. melitensis bv. 3	Inner Mogolia
CNBruce385	35	7	7	4	2	1	3	9	20	1	B. melitensis bv. 3	Inner Mogolia
CNBruce386	35	7	7	4	2	1	3	9	20	1	B. melitensis bv. 3	Inner Mogolia
CNBruce387	35	7	7	4	2	1	3	9	20	1	B. melitensis bv. 3	Inner Mogolia
CNBruce388	35	7	7	4	2	1	3	9	20	1	B. melitensis bv. 3	Inner Mogolia
CNBruce389	35	7	7	4	2	1	3	9	20	1	B. melitensis bv. 3	Inner Mogolia
CNBruce390	35	7	7	4	2	1	3	9	20	1	B. melitensis bv. 3	Inner Mogolia
CNBruce391	35	7	7	4	2	1	3	9	20	1	B. melitensis bv. 2	Jilin
CNBruce392	35	7	7	4	2	1	3	9	20	1	B. melitensis bv. 2	qinghai
CNBruce393	35	7	7	4	2	1	3	9	20	1	B. melitensis bv. 2	Shandong
CNBruce394	35	7	7	4	2	1	3	9	20	1	B. melitensis bv. 3	Shandong
CNBruce395	35	7	7	4	2	1	3	9	20	1	B. melitensis bv. 3	Shandong
CNBruce396	35	7	7	4	2	1	3	9	20	1	B. melitensis bv. 3	Shandong
CNBruce397	35	7	7	4	2	1	3	9	20	1	B. melitensis bv. 3	Henan
CNBruce398	35	7	7	4	2	1	3	9	20	1	B. melitensis bv. 3	Tianjin
CNBruce399	37	2	2	19	8	8	3	9	14	1	B melitensis bv. 3	Xinjiang
CNBruce400	38	2	2	16	8	8	3	9	13	1	B. melitensis bv. 1	Qinghai
14002	8	3	2	3	2	1	5	3	8	2	B. melitensis bv. 3	Shaanxi (this study)	Ankang	Human	2014
18002	8	3	2	3	2	1	5	3	8	2	B. melitensis bv. 3	Shaanxi (this study)	Baoji	Human	2018
19043	8	3	2	3	2	1	5	3	8	2	B. melitensis variant	Shaanxi (this study)	Baoji	Human	2019
16016	8	3	2	3	2	1	5	3	8	2	B. melitensis variant	Shaanxi (this study)	Shangluo	Human	2016
15018	8	3	2	3	2	1	5	3	8	2	B. melitensis bv. 3	Shaanxi (this study)	Tongchuna	Human	2015
17008	8	3	2	3	2	1	5	3	8	2	B. melitensis bv. 1	Shaanxi (this study)	Tongchuna	Human	2017
19004	8	3	2	3	2	1	5	3	8	2	B. melitensis variant	Shaanxi (this study)	Tongchuna	Human	2019
20011	8	3	2	3	2	1	5	3	8	2	B. melitensis bv. 1	Shaanxi (this study)	Tongchuna	Human	2020
78042	8	3	2	3	2	1	5	3	8	2	B. melitensis bv. 1	Shaanxi (this study)	Weinan	Human	1978
78043	8	3	2	3	2	1	5	3	8	2	B. melitensis bv. 2	Shaanxi (this study)	Weinan	Human	1978
78046	8	3	2	3	2	1	5	3	8	2	B. melitensis bv. 1	Shaanxi (this study)	Weinan	Human	1978
78061	8	3	2	3	2	1	5	3	8	2	B. melitensis bv. 2	Shaanxi (this study)	Weinan	Human	1978
79147	8	3	2	3	2	1	5	3	8	2	B. melitensis bv. 1	Shaanxi (this study)	Weinan	Human	1979
08034	8	3	2	3	2	1	5	3	8	2	B. melitensis bv. 3	Shaanxi (this study)	Weinan	Human	2008
14004	8	3	2	3	2	1	5	3	8	2	B. melitensis bv. 3	Shaanxi (this study)	Weinan	Human	2014
15015	8	3	2	3	2	1	5	3	8	2	B. melitensis bv. 3	Shaanxi (this study)	Weinan	Human	2015
17004	8	3	2	3	2	1	5	3	8	2	B. melitensis bv. 3	Shaanxi (this study)	Weinan	Human	2017
18008	8	3	2	3	2	1	5	3	8	2	B. melitensis bv. 3	Shaanxi (this study)	Weinan	Human	2018
18009	8	3	2	3	2	1	5	3	8	2	B. melitensis bv. 3	Shaanxi (this study)	Weinan	Human	2018
18011	8	3	2	3	2	1	5	3	8	2	B. melitensis variant	Shaanxi (this study)	Weinan	Human	2018
18018	8	3	2	3	2	1	5	3	8	2	B. melitensis bv. 3	Shaanxi (this study)	Weinan	Human	2018
18021	8	3	2	3	2	1	5	3	8	2	B. melitensis bv. 3	Shaanxi (this study)	Weinan	Human	2018
19005	8	3	2	3	2	1	5	3	8	2	B. melitensis variant	Shaanxi (this study)	Weinan	Human	2019
19016	8	3	2	3	2	1	5	3	8	2	B. melitensis bv. 3	Shaanxi (this study)	Weinan	Human	2019
19026	8	3	2	3	2	1	5	3	8	2	B. melitensis bv. 3	Shaanxi (this study)	Weinan	Human	2019
74012	14	1	6	4	1	4	3	5	2	1	B. suis bv. 1	Shaanxi (this study)	Xi'an	Deer	1974
78055	8	3	2	3	2	1	5	3	8	2	B. melitensis bv. 1	Shaanxi (this study)	Xi'an	Deer	1978
78057	8	3	2	3	2	1	5	3	8	2	B. melitensis bv. 1	Shaanxi (this study)	Xi'an	Deer	1978
73036	8	3	2	3	2	1	5	3	8	2	B. melitensis bv. 1	Shaanxi (this study)	Xianyang	Human	1973
78044	8	3	2	3	2	1	5	3	8	2	B. melitensis bv. 2	Shaanxi (this study)	Xianyang	Human	1978
78050	8	3	2	3	2	1	5	3	8	2	B. melitensis bv. 2	Shaanxi (this study)	Xianyang	Human	1978
78052	8	3	2	3	2	1	5	3	8	2	B. melitensis bv. 2	Shaanxi (this study)	Xianyang	Human	1978
16007	8	3	2	3	2	1	5	3	8	2	B. melitensis bv. 3	Shaanxi (this study)	Xianyang	Human	2016
18003	8	3	2	3	2	1	5	3	8	2	B. melitensis variant	Shaanxi (this study)	Xianyang	Human	2018
18004	8	3	2	3	2	1	5	3	8	2	B. melitensis bv. 1	Shaanxi (this study)	Xianyang	Human	2018
18027	8	3	2	3	2	1	5	3	8	2	B. melitensis bv. 3	Shaanxi (this study)	Xianyang	Human	2018
18028	8	3	2	3	2	1	5	3	8	2	B. melitensis bv. 3	Shaanxi (this study)	Xianyang	Human	2018
19011	8	3	2	3	2	1	5	3	8	2	B. melitensis variant	Shaanxi (this study)	Xianyang	Human	2019
19018	8	3	2	3	2	1	5	3	8	2	B. melitensis bv. 3	Shaanxi (this study)	Xianyang	Human	2019
20013	8	3	2	3	2	1	5	3	8	2	B. melitensis variant	Shaanxi (this study)	Xianyang	Human	2020
20017	8	3	2	3	2	1	5	3	8	2	B. melitensis bv. 3	Shaanxi (this study)	Xianyang	Human	2020
20020	8	3	2	3	2	1	5	3	8	2	B. melitensis bv. 3	Shaanxi (this study)	Xianyang	Human	2020
20021	8	3	2	3	2	1	5	3	8	2	B. melitensis bv. 3	Shaanxi (this study)	Xianyang	Human	2020
14007	8	3	2	3	2	1	5	3	8	2	B. melitensis bv. 3	Shaanxi (this study)	Yan'an	Human	2014
14036	8	3	2	3	2	1	5	3	8	2	B. melitensis bv. 3	Shaanxi (this study)	Yan'an	Human	2014
14044	8	3	2	3	2	1	5	3	8	2	B. melitensis bv. 3	Shaanxi (this study)	Yan'an	Human	2014
15021	8	3	2	3	2	1	5	3	8	2	B. melitensis bv. 3	Shaanxi (this study)	Yan'an	Human	2015
16006	8	3	2	3	2	1	5	3	8	2	B. melitensis bv. 3	Shaanxi (this study)	Yan'an	Human	2016
16009	8	3	2	3	2	1	5	3	8	2	B. melitensis bv. 3	Shaanxi (this study)	Yan'an	Human	2016
16021	8	3	2	3	2	1	5	3	8	2	B. melitensis bv. 3	Shaanxi (this study)	Yan'an	Human	2016
17002	8	3	2	3	2	1	5	3	8	2	B. melitensis bv. 3	Shaanxi (this study)	Yan'an	Human	2017
17003	8	3	2	3	2	1	5	3	8	2	B. melitensis bv. 3	Shaanxi (this study)	Yan'an	Human	2017
17010	8	3	2	3	2	1	5	3	8	2	B. melitensis variant	Shaanxi (this study)	Yan'an	Human	2017
18032	8	3	2	3	2	1	5	3	8	2	B. melitensis variant	Shaanxi (this study)	Yan'an	Human	2018
19028	8	3	2	3	2	1	5	3	8	2	B. melitensis bv. 3	Shaanxi (this study)	Yan'an	Human	2019
58055	2	2	1	2	2	1	3	1	1	1	B. abortus bv. 3/6	Shaanxi (this study)	Yulin	Human	1958
58056	8	3	2	3	2	1	5	3	8	2	B. melitensis bv. 2	Shaanxi (this study)	Yulin	Human	1958
58058	8	3	2	3	2	1	5	3	8	2	B. melitensis bv. 2	Shaanxi (this study)	Yulin	Human	1958
05045	2	2	1	2	2	1	3	1	1	1	B. abortus bv. 3/6	Shaanxi (this study)	Yulin	Human	2005
08035	8	3	2	3	2	1	5	3	8	2	B. melitensis bv. 3	Shaanxi (this study)	Yulin	Human	2008
08037	8	3	2	3	2	1	5	3	8	2	B. melitensis bv. 3	Shaanxi (this study)	Yulin	Human	2008
14009	8	3	2	3	2	1	5	3	8	2	B. melitensis bv. 3	Shaanxi (this study)	Yulin	Human	2014
14041	8	3	2	3	2	1	5	3	8	2	B. melitensis bv. 3	Shaanxi (this study)	Yulin	Human	2014
15002	8	3	2	3	2	1	5	3	8	2	B. melitensis bv. 3	Shaanxi (this study)	Yulin	Human	2015
15008	8	3	2	3	2	1	5	3	8	2	B. melitensis bv. 3	Shaanxi (this study)	Yulin	Human	2015
15014	8	3	2	3	2	1	5	3	8	2	B. melitensis bv. 3	Shaanxi (this study)	Yulin	Human	2015
15024	8	3	2	3	2	1	5	3	8	2	B. melitensis bv. 3	Shaanxi (this study)	Yulin	Human	2015
15025	8	3	2	3	2	1	5	3	8	2	B. melitensis bv. 3	Shaanxi (this study)	Yulin	Human	2015
16002	8	3	2	3	2	1	5	3	8	2	B. melitensis bv. 3	Shaanxi (this study)	Yulin	Human	2016
16012	8	3	2	3	2	1	5	3	8	2	B. melitensis bv. 3	Shaanxi (this study)	Yulin	Human	2016
17007	8	3	2	3	2	1	5	3	8	2	B. melitensis bv. 1	Shaanxi (this study)	Yulin	Human	2017
17009	8	3	2	3	2	1	5	3	8	2	B. melitensis bv. 1	Shaanxi (this study)	Yulin	Human	2017
18017	8	3	2	3	2	1	5	3	8	2	B. melitensis bv. 3	Shaanxi (this study)	Yulin	Human	2018
19013	8	3	2	3	2	1	5	3	8	2	B. melitensis bv. 3	Shaanxi (this study)	Yulin	Human	2019
19014	8	3	2	3	2	1	5	3	8	2	B. melitensis bv. 3	Shaanxi (this study)	Yulin	Human	2019
19015	8	3	2	3	2	1	5	3	8	2	B. melitensis bv. 3	Shaanxi (this study)	Yulin	Human	2019
19034	8	3	2	3	2	1	5	3	8	2	B. melitensis bv. 3	Shaanxi (this study)	Yulin	Human	2019

## Sheet: Sheet2
Key	ST	gap	aroA	glk	dnaK	gyrB	trpE	cobQ	omp25	int-hyp	Species/Biovar	Isolatedin	Location	Host	Year
58055	2	2	1	2	2	1	3	1	1	1	B. abortus bv. 3/6	Shaanxi (this study)	Yulin	Human	1958
05045	2	2	1	2	2	1	3	1	1	1	B. abortus bv. 3/6	Shaanxi (this study)	Yulin	Human	2005
17008	8	3	2	3	2	1	5	3	8	2	B. melitensis bv. 1	Shaanxi (this study)	Tongchuna	Human	2017
20011	8	3	2	3	2	1	5	3	8	2	B. melitensis bv. 1	Shaanxi (this study)	Tongchuna	Human	2020
78042	8	3	2	3	2	1	5	3	8	2	B. melitensis bv. 1	Shaanxi (this study)	Weinan	Human	1978
78046	8	3	2	3	2	1	5	3	8	2	B. melitensis bv. 1	Shaanxi (this study)	Weinan	Human	1978
79147	8	3	2	3	2	1	5	3	8	2	B. melitensis bv. 1	Shaanxi (this study)	Weinan	Human	1979
78055	8	3	2	3	2	1	5	3	8	2	B. melitensis bv. 1	Shaanxi (this study)	Xi'an	Deer	1978
78057	8	3	2	3	2	1	5	3	8	2	B. melitensis bv. 1	Shaanxi (this study)	Xi'an	Deer	1978
73036	8	3	2	3	2	1	5	3	8	2	B. melitensis bv. 1	Shaanxi (this study)	Xianyang	Human	1973
18004	8	3	2	3	2	1	5	3	8	2	B. melitensis bv. 1	Shaanxi (this study)	Xianyang	Human	2018
17007	8	3	2	3	2	1	5	3	8	2	B. melitensis bv. 1	Shaanxi (this study)	Yulin	Human	2017
17009	8	3	2	3	2	1	5	3	8	2	B. melitensis bv. 1	Shaanxi (this study)	Yulin	Human	2017
78043	8	3	2	3	2	1	5	3	8	2	B. melitensis bv. 2	Shaanxi (this study)	Weinan	Human	1978
78061	8	3	2	3	2	1	5	3	8	2	B. melitensis bv. 2	Shaanxi (this study)	Weinan	Human	1978
78044	8	3	2	3	2	1	5	3	8	2	B. melitensis bv. 2	Shaanxi (this study)	Xianyang	Human	1978
78050	8	3	2	3	2	1	5	3	8	2	B. melitensis bv. 2	Shaanxi (this study)	Xianyang	Human	1978
78052	8	3	2	3	2	1	5	3	8	2	B. melitensis bv. 2	Shaanxi (this study)	Xianyang	Human	1978
58056	8	3	2	3	2	1	5	3	8	2	B. melitensis bv. 2	Shaanxi (this study)	Yulin	Human	1958
58058	8	3	2	3	2	1	5	3	8	2	B. melitensis bv. 2	Shaanxi (this study)	Yulin	Human	1958
14002	8	3	2	3	2	1	5	3	8	2	B. melitensis bv. 3	Shaanxi (this study)	Ankang	Human	2014
18002	8	3	2	3	2	1	5	3	8	2	B. melitensis bv. 3	Shaanxi (this study)	Baoji	Human	2018
15018	8	3	2	3	2	1	5	3	8	2	B. melitensis bv. 3	Shaanxi (this study)	Tongchuna	Human	2015
08034	8	3	2	3	2	1	5	3	8	2	B. melitensis bv. 3	Shaanxi (this study)	Weinan	Human	2008
14004	8	3	2	3	2	1	5	3	8	2	B. melitensis bv. 3	Shaanxi (this study)	Weinan	Human	2014
15015	8	3	2	3	2	1	5	3	8	2	B. melitensis bv. 3	Shaanxi (this study)	Weinan	Human	2015
17004	8	3	2	3	2	1	5	3	8	2	B. melitensis bv. 3	Shaanxi (this study)	Weinan	Human	2017
18008	8	3	2	3	2	1	5	3	8	2	B. melitensis bv. 3	Shaanxi (this study)	Weinan	Human	2018
18009	8	3	2	3	2	1	5	3	8	2	B. melitensis bv. 3	Shaanxi (this study)	Weinan	Human	2018
18018	8	3	2	3	2	1	5	3	8	2	B. melitensis bv. 3	Shaanxi (this study)	Weinan	Human	2018
18021	8	3	2	3	2	1	5	3	8	2	B. melitensis bv. 3	Shaanxi (this study)	Weinan	Human	2018
19016	8	3	2	3	2	1	5	3	8	2	B. melitensis bv. 3	Shaanxi (this study)	Weinan	Human	2019
19026	8	3	2	3	2	1	5	3	8	2	B. melitensis bv. 3	Shaanxi (this study)	Weinan	Human	2019
16007	8	3	2	3	2	1	5	3	8	2	B. melitensis bv. 3	Shaanxi (this study)	Xianyang	Human	2016
18027	8	3	2	3	2	1	5	3	8	2	B. melitensis bv. 3	Shaanxi (this study)	Xianyang	Human	2018
18028	8	3	2	3	2	1	5	3	8	2	B. melitensis bv. 3	Shaanxi (this study)	Xianyang	Human	2018
19018	8	3	2	3	2	1	5	3	8	2	B. melitensis bv. 3	Shaanxi (this study)	Xianyang	Human	2019
20017	8	3	2	3	2	1	5	3	8	2	B. melitensis bv. 3	Shaanxi (this study)	Xianyang	Human	2020
20020	8	3	2	3	2	1	5	3	8	2	B. melitensis bv. 3	Shaanxi (this study)	Xianyang	Human	2020
20021	8	3	2	3	2	1	5	3	8	2	B. melitensis bv. 3	Shaanxi (this study)	Xianyang	Human	2020
14007	8	3	2	3	2	1	5	3	8	2	B. melitensis bv. 3	Shaanxi (this study)	Yan'an	Human	2014
14036	8	3	2	3	2	1	5	3	8	2	B. melitensis bv. 3	Shaanxi (this study)	Yan'an	Human	2014
14044	8	3	2	3	2	1	5	3	8	2	B. melitensis bv. 3	Shaanxi (this study)	Yan'an	Human	2014
15021	8	3	2	3	2	1	5	3	8	2	B. melitensis bv. 3	Shaanxi (this study)	Yan'an	Human	2015
16006	8	3	2	3	2	1	5	3	8	2	B. melitensis bv. 3	Shaanxi (this study)	Yan'an	Human	2016
16009	8	3	2	3	2	1	5	3	8	2	B. melitensis bv. 3	Shaanxi (this study)	Yan'an	Human	2016
16021	8	3	2	3	2	1	5	3	8	2	B. melitensis bv. 3	Shaanxi (this study)	Yan'an	Human	2016
17002	8	3	2	3	2	1	5	3	8	2	B. melitensis bv. 3	Shaanxi (this study)	Yan'an	Human	2017
17003	8	3	2	3	2	1	5	3	8	2	B. melitensis bv. 3	Shaanxi (this study)	Yan'an	Human	2017
19028	8	3	2	3	2	1	5	3	8	2	B. melitensis bv. 3	Shaanxi (this study)	Yan'an	Human	2019
08035	8	3	2	3	2	1	5	3	8	2	B. melitensis bv. 3	Shaanxi (this study)	Yulin	Human	2008
08037	8	3	2	3	2	1	5	3	8	2	B. melitensis bv. 3	Shaanxi (this study)	Yulin	Human	2008
14009	8	3	2	3	2	1	5	3	8	2	B. melitensis bv. 3	Shaanxi (this study)	Yulin	Human	2014
14041	8	3	2	3	2	1	5	3	8	2	B. melitensis bv. 3	Shaanxi (this study)	Yulin	Human	2014
15002	8	3	2	3	2	1	5	3	8	2	B. melitensis bv. 3	Shaanxi (this study)	Yulin	Human	2015
15008	8	3	2	3	2	1	5	3	8	2	B. melitensis bv. 3	Shaanxi (this study)	Yulin	Human	2015
15014	8	3	2	3	2	1	5	3	8	2	B. melitensis bv. 3	Shaanxi (this study)	Yulin	Human	2015
15024	8	3	2	3	2	1	5	3	8	2	B. melitensis bv. 3	Shaanxi (this study)	Yulin	Human	2015
15025	8	3	2	3	2	1	5	3	8	2	B. melitensis bv. 3	Shaanxi (this study)	Yulin	Human	2015
16002	8	3	2	3	2	1	5	3	8	2	B. melitensis bv. 3	Shaanxi (this study)	Yulin	Human	2016
16012	8	3	2	3	2	1	5	3	8	2	B. melitensis bv. 3	Shaanxi (this study)	Yulin	Human	2016
18017	8	3	2	3	2	1	5	3	8	2	B. melitensis bv. 3	Shaanxi (this study)	Yulin	Human	2018
19013	8	3	2	3	2	1	5	3	8	2	B. melitensis bv. 3	Shaanxi (this study)	Yulin	Human	2019
19014	8	3	2	3	2	1	5	3	8	2	B. melitensis bv. 3	Shaanxi (this study)	Yulin	Human	2019
19015	8	3	2	3	2	1	5	3	8	2	B. melitensis bv. 3	Shaanxi (this study)	Yulin	Human	2019
19034	8	3	2	3	2	1	5	3	8	2	B. melitensis bv. 3	Shaanxi (this study)	Yulin	Human	2019
19043	8	3	2	3	2	1	5	3	8	2	B. melitensis variant	Shaanxi (this study)	Baoji	Human	2019
16016	8	3	2	3	2	1	5	3	8	2	B. melitensis variant	Shaanxi (this study)	Shangluo	Human	2016
19004	8	3	2	3	2	1	5	3	8	2	B. melitensis variant	Shaanxi (this study)	Tongchuna	Human	2019
18011	8	3	2	3	2	1	5	3	8	2	B. melitensis variant	Shaanxi (this study)	Weinan	Human	2018
19005	8	3	2	3	2	1	5	3	8	2	B. melitensis variant	Shaanxi (this study)	Weinan	Human	2019
18003	8	3	2	3	2	1	5	3	8	2	B. melitensis variant	Shaanxi (this study)	Xianyang	Human	2018
19011	8	3	2	3	2	1	5	3	8	2	B. melitensis variant	Shaanxi (this study)	Xianyang	Human	2019
20013	8	3	2	3	2	1	5	3	8	2	B. melitensis variant	Shaanxi (this study)	Xianyang	Human	2020
17010	8	3	2	3	2	1	5	3	8	2	B. melitensis variant	Shaanxi (this study)	Yan'an	Human	2017
18032	8	3	2	3	2	1	5	3	8	2	B. melitensis variant	Shaanxi (this study)	Yan'an	Human	2018
74012	14	1	6	4	1	4	3	5	2	1	B. suis bv. 1	Shaanxi (this study)	Xi'an	Deer	1974
